# Supplementary material for: Divalent Metal Ions Boost Effect of Nucleic Acids Delivered by Cell-Penetrating Peptides
Source: Cells. 2022 Feb 21;11(4):756. doi: 10.3390/cells11040756 (PMC8870069; doi:10.3390/cells11040756)
Supplement: Supplementary file 1 [file cells-11-00756-s001.zip]

Archive with 1 entries (1 files):
- cells-1564438-supplementary.pdf
